# Supplementary material for: Detecting and Tracking the Positions of Wild Ungulates Using Sound Recordings
Source: Sensors (Basel). 2021 Jan 28;21(3):866. doi: 10.3390/s21030866 (PMC7865649; doi:10.3390/s21030866)
Supplement: Supplementary file 1 [file sensors-21-00866-s001.zip]

Archive with 1 entries (1 files):
- sensors-1053341-supplementary.mp4
